# Supplementary material for: Abundance of Amino Acid Transporters and mTOR Pathway Components in the Gastrointestinal Tract of Lactating Holstein Cows
Source: Animals (Basel). 2023 Mar 29;13(7):1189. doi: 10.3390/ani13071189 (PMC10093496; doi:10.3390/ani13071189)
Supplement: Supplementary file 1 [file animals-13-01189-s001.zip]

Archive with 1 entries (1 files):
- animals-2249947-supplementary.pdf
